# Supplementary material for: A novel air-dried multiplex high-resolution melt assay for the detection of extended-spectrum β-lactamase and carbapenemase genes
Source: J Glob Antimicrob Resist. 2021 Dec;27:123–31. doi: 10.1016/j.jgar.2021.08.006 (PMC8692233; doi:10.1016/j.jgar.2021.08.006)
Supplement: Supplementary file 1 [file mmc1.xlsx]

## Sheet: DNA testing
Country	Pathogen	Sample ID	Isolation Date	Isolation source	Dry ESBL-CARB HRM assay	Liquid ESBL-CARB HRM assay	Reference results
UK	P. aeruginosa	1			Negative	Negative	Negative
UK	E. coli	2			CTXM1	CTXM1	CTXM1
UK	Unknown	3			SHV, CTXM1	CTXM1	CTXM1
UK	Unknown	4			Negative	Negative	Negative
Nepal	K. pneumoniae	5	2012-05-16	Sputum	CTXM1	CTXM1	CTXM1
UK	E. coli	5			CTXM1	CTXM1	CTXM1
Nepal	E. coli	6	2012-05-17	Urine	CTXM1	CTXM1	CTXM1
UK	E. coli	6			Negative	Negative	Negative
UK	E. coli	7			CTXM1	CTXM1	CTXM1
UK	E. coli	8			Negative	Negative	Negative
UK	Unknown	9			CTXM1	CTXM1	CTXM1
UK	E. coli	10			CTXM1	CTXM1	CTXM1
UK	K. pneumoniae	11			SHV	SHV	SHV
UK	P. aeruginosa	12			CTXM1	Negative	CTXM1
UK	E. coli	13			CTXM9	CTXM9	CTXM9
UK	P. aeruginosa	14			Negative	Negative	Negative
Nepal	E. coli	15	2012-05-18	Urine	CTXM1	CTXM1	CTXM1
UK	P. aeruginosa	15			CTXM1	CTXM1	CTXM1
UK	E. coli	16			CTXM1	CTXM1	Negative
UK	E. coli	17			Negative	Negative	Negative
UK	E. coli	18			CTXM1	CTXM1	CTXM1
UK	E. coli	19			CTXM1	CTXM1	CTXM1
UK	E. coli	20			CTXM1	CTXM1	CTXM1
UK	E. coli	21			CTXM1	CTXM1	CTXM1
UK	E. coli	22			Negative	Negative	Negative
UK	E. coli	23			Negative	Negative	Negative
UK	E. coli	24			CTXM9	CTXM9	CTXM9
UK	E. coli	25			Negative	Negative	SHV
UK	E. coli	26			Negative	Negative	Negative
UK	E. coli	27			CTXM1	CTXM1	CTXM1
Nepal	E. coli	28	2012-05-20	Urine	CTXM1	CTXM1	CTXM1
Nepal	E. coli	43	2012-05-24	Urine	CTXM1	CTXM1	CTXM1
Nepal	E. coli	46	2012-05-24	Urine	CTXM1	CTXM1	CTXM1
Nepal	E. coli	47	2012-05-24	Urine	CTXM1	CTXM1	CTXM1
Nepal	K. pneumoniae	50	2012-05-26	Umbilical venous catheter	CTXM1, NDM, SHV	CTXM1, NDM, SHV	CTXM1, NDM, SHV
Nepal	E. coli	54	2012-05-26	Urine	CTXM1	CTXM1	CTXM1
Nepal	K. pneumoniae	78	2012-06-01	Stool	CTXM1	CTXM1	CTXM1
Nepal	E. coli	79	2012-06-03	Blood	CTXM1	NA	NA
Nepal	P. aeruginosa	82	2012-06-07	Blood	VIM	VIM	VIM
Nepal	E. coli	90	2012-06-12	Blood	CTXM1	CTXM1	CTXM1
Nepal	E. coli	97	2012-06-12	Blood	CTXM1, IMP	CTXM1	CTXM1, IMP
Nepal	E. coli	101	2012-06-15	Urine	CTXM1	CTXM1	CTXM1
Nepal	P. aeruginosa	111	2012-06-18	Urine	CTXM1, NDM, CTXM9	CTXM1, NDM	CTXM1, NDM,CTXM9, SHV
Nepal	K. pneumoniae	127	2012-06-21	Sputum	NDM, SHV	NA	NDM
Nepal	K. pneumoniae	131	2012-06-26	Umbilical venous catheter	CTXM1, NDM, SHV	CTXM1, NDM	CTXM1, NDM
Nepal	P. aeruginosa	135	2012-06-29	Sputum	VIM	CTXM1,VIM	CTXM1,VIM, SHV
Nepal	E. coli	145	2012-07-01	Vault swab	CTXM1	CTXM1	CTXM1
Nepal	E. coli	147	2012-07-03	Urine	CTXM1	CTXM1	CTXM1
Nepal	E. coli	150	2012-07-03	Pus	CTXM1	CTXM1	CTXM1
Nepal	K. pneumoniae	153	2012-07-06	Urine	CTXM1, SHV	NA	CTXM1
Nepal	E. coli	156	2012-07-06	Sputum	NDM	Negative	NDM
Nepal	E. coli	161	2012-07-09	Pus	CTXM1, NDM	CTXM1	CTXM1, NDM
Nepal	E. coli	174	2012-07-16	Urine	CTXM1, NDM	CTXM1	CTXM1, NDM
Nepal	K. pneumoniae	175	2012-07-16	Urine	CTXM1, SHV	CTXM1,SHV	CTXM1, SHV
Nepal	K. pneumoniae	178	2012-07-17	Pus	CTXM1, SHV	CTXM1	CTXM1
Nepal	E. coli	183	2012-07-19	Pus	CTXM1, NDM	CTXM1, NDM	CTXM1, NDM
Nepal	E. coli	184	2012-07-19	Pus	CTXM1	CTXM1	CTXM1
Nepal	K. pneumoniae	185	2012-07-19	Pus	CTXM1	CTXM1	CTXM1, SHV
Nepal	E. coli	187	2012-07-19	Urine	NDM	NDM	NDM
Nepal	E. coli	210	2012-07-23	Central venous catheter	CTXM1	CTXM1	CTXM1
Nepal	E. coli	211	2012-07-23	Endocervical swab	CTXM1	CTXM1	CTXM1
Nepal	K. pneumoniae	215	2012-07-26	Sputum	CTXM1, SHV	CTXM1, SHV	CTXM1, SHV
Nepal	E. coli	216	2012-07-26	Perianal swab	CTXM1	CTXM1	CTXM1
Nepal	Enterobacter spp.	218	2012-07-26	Urine	CTXM1, NDM	CTXM1, NDM	CTXM1, NDM
Nepal	E. coli	224	2012-07-28	Urine	CTXM1, NDM	CTXM1	CTXM1, NDM
Nepal	E. coli	226	2012-07-29	Urine	CTXM1, NDM	CTXM1, NDM	CTXM1, NDM
Nepal	P. aeruginosa	227	2012-07-29	Urine	CTXM1, CTXM9	CTXM1	CTXM1
Nepal	E. coli	228	2012-07-29	Urine	CTXM1	CTXM1	CTXM1
Nepal	Acinetobacter spp.	231	2012-07-31	Umbilical pus	NDM	NDM	NDM
Nepal	Acinetobacter spp.	233	2012-07-31	Umbilical pus	NDM	NDM	NDM
Nepal	Acinetobacter spp.	242	2012-08-03	Eye swab	NDM	NDM	NDM
Nepal	E. coli	244	2012-08-04	Blood	CTXM1	CTXM1	CTXM1
Nepal	Acinetobacter spp.	248	2012-08-05	Urine	NDM	NDM	NDM
Nepal	E. coli	249	2012-08-05	Urine	CTXM1	CTXM1	CTXM1
Nepal	Acinetobacter spp.	252	2012-08-05	Pus	Negative	NDM	NDM
Nepal	E. coli	255	2012-08-07	Urine	CTXM1	CTXM1	CTXM1
Nepal	E. coli	257	2012-08-07	Sputum	CTXM1	CTXM1	CTXM1
Nepal	Acinetobacter spp.	263	2012-08-10	Blood	NDM	NDM	NDM
Nepal	K. pneumoniae	265	2012-08-10	Pus	CTXM1	CTXM1	CTXM1, SHV
Nepal	E. coli	274	2012-08-12	Pus	CTXM1	CTXM1	CTXM1
Nepal	E. coli	287	2012-08-18	Pus	CTXM1	CTXM1	CTXM1
Nepal	Acinetobacter spp.	291	2012-08-18	Sputum	NDM	NDM	NDM
Nepal	K. pneumoniae	295	2012-08-21	High vaginal swab	CTXM1	CTXM1	CTXM1, SHV
Nepal	E. coli	304	2012-08-23	Pus	CTXM1, VIM	CTXM1,VIM	CTXM1,VIM
Nepal	P. aeruginosa	306	2012-08-23	Pus	VIM	VIM	VIM
Nepal	E. coli	313	2012-08-25	Pus	CTXM1	CTXM1	CTXM1
Nepal	P. aeruginosa	328	2012-08-31	Tissue	CTXM1,VIM, SHV	CTXM1,VIM, SHV	CTXM1, SHV
Nepal	Acinetobacter spp.	334	2012-09-03	Endotracheal tube	NDM	NDM	NDM
Nepal	K. pneumoniae	341	2012-09-05	Sputum	CTXM1, SHV	CTXM1, SHV	CTXM1, SHV
Nepal	P. retgerii	353	2012-09-09	Pus	CTXM1, NDM	CTXM1, NDM	CTXM1, NDM, SHV
Nepal	E. coli	357	2012-09-11	Pus	CTXM1	CTXM1	CTXM1
Nepal	P. aeruginosa	359	2012-09-11	Tracgeostomy swab	VIM	VIM	VIM
Nepal	Acinetobacter spp.	360	2012-09-11	Tracgeostomy swab	NDM	NDM	NDM
Nepal	P. aeruginosa	362	2012-09-11	Pus	VIM	VIM	VIM
Nepal	Acinetobacter spp.	365	2012-09-12	Blood	NDM	NDM	NDM
Nepal	Enterobacter spp.	367	2012-09-13	Pus	CTXM1	CTXM1	CTXM1
Nepal	P. aeruginosa	370	2012-09-14	Sputum	CTXM1	CTXM1	CTXM1
UK	C. freundii	379			SHV	Negative	SHV
Nepal	E. coli	387	2012-09-15	Urine	CTXM1	CTXM1	CTXM1
Nepal	K. pneumoniae	391	2012-09-15	Urine	CTXM1, NDM, SHV	CTXM1, NDM, SHV	CTXM1, NDM, SHV
Nepal	E. coli	396	2012-09-15	Endotracheal tube	CTXM1	CTXM1	CTXM1
Nepal	Acinetobacter spp.	398	2012-09-15	Femoral site swab	NDM	NDM	NDM
Nepal	Acinetobacter spp.	399	2012-09-15	Femoral catheter	Negative	Negative	Negative
Nepal	Acinetobacter spp.	408	2012-09-15	Umbilical venous catheter	NDM	NDM	NDM
Nepal	Acinetobacter spp.	410	2012-09-15	Umbilical venous catheter	NDM	NDM	NDM
Nepal	E. coli	414	2012-09-15	Pus	CTXM1	CTXM1	CTXM1
Nepal	Acinetobacter spp.	416	2012-09-15	Pus	NDM	NDM	NDM
Nepal	Acinetobacter spp.	427	2012-09-15	Umbilical swab	NDM, SHV	NDM	NDM
Nepal	Acinetobacter spp.	428	2012-09-15	Suction	NDM	NDM	NDM
Nepal	Acinetobacter spp.	429	2012-09-15	Central venous catheter	Negative	Negative	Negative
Nepal	P. aeruginosa	436	2012-09-15	Sputum	CTXM1	CTXM1	CTXM1, SHV
Nepal	Acinetobacter spp.	438	2012-09-15	Blood	NDM	NDM	NDM
Nepal	E. coli	439	2012-09-15	Urine	CTXM1	CTXM1	CTXM1
Nepal	E. coli	443	2012-10-15	Sputum	CTXM1	CTXM1	CTXM1
Nepal	K. pneumoniae	446	2012-10-15	Blood	CTXM1, SHV	CTXM1, SHV	CTXM1, SHV
Nepal	Acinetobacter spp.	447	2012-10-15	Urine	NDM	NDM	NDM
Nepal	Acinetobacter spp.	450	2012-10-15	Endotracheal tube	NDM	NDM	NDM
Nepal	K. pneumoniae	451	2012-10-15	Urine	CTXM1, NDM, SHV	CTXM1, NDM, SHV	CTXM1, NDM, SHV
Nepal	E. coli	452	2012-10-15	Sputum	CTXM1	CTXM1	CTXM1
Nepal	Acinetobacter spp.	459	2012-10-15	Suction	NDM,VIM	NDM,VIM	NDM,VIM
Nepal	K. pneumoniae	460	2012-10-15	Urine	CTXM1, NDM, SHV	CTXM1, NDM, SHV	CTXM1, NDM, SHV
Nepal	Acinetobacter spp.	461	2012-10-15	Endotracheal tube	CTXM1	CTXM1,SHV	NDM, CTXM1,SHV
Nepal	P. aeruginosa	468	2012-10-15	Blood	CTXM1	CTXM1	CTXM1, SHV
Nepal	P. aeruginosa	469	2012-10-15	Blood	CTXM1	CTXM1	CTXM1
Nepal	Acinetobacter spp.	479	2012-10-15	Sputum	Negative	Negative	Negative
Nepal	Acinetobacter spp.	487	2012-10-15	Vaginal swab	NDM,VIM	NDM	NDM,VIM,SHV
Nepal	Acinetobacter spp.	488	2012-10-15	Sputum	VIM	Negtaive	VIM
Nepal	Acinetobacter spp.	490	2012-10-15	Suction	Negative	Negative	Negative
Nepal	Proteus spp.	495	2012-10-15	Urine	Negative	Negative	Negative
Nepal	E. coli	498	2012-10-15	Blood	CTXM1	CTXM1	CTXM1
Nepal	E. coli	507	2012-10-15	Urine	CTXM1	CTXM1	CTXM1
Nepal	E. coli	508	2012-10-15	Urine	CTXM1	CTXM1	CTXM1
Nepal	Enterobacter spp.	532	2012-11-01	Urine	CTXM1	CTXM1	CTXM1
Nepal	E. coli	535	2012-11-03	Urine	CTXM1	CTXM1	CTXM1
Nepal	E. coli	543	2012-11-06	Urine	CTXM1	CTXM1	CTXM1
Nepal	Acinetobacter spp.	548	2012-11-08	Sputum	Negative	Negative	Negative
Nepal	K. pneumoniae	558	2012-11-19	Urine	CTXM1, SHV	CTXM1, SHV	CTXM1, SHV
Nepal	Acinetobacter spp.	566	2012-11-11	Endotracheal tube	NDM,VIM, SHV	NDM,SHV	NDM,SHV
Nepal	Acinetobacter spp.	580	2012-11-19	Endotracheal tube; Urine; Blood	NDM	NDM	NDM
Nepal	E. coli	595	2012-11-23	Urine	CTXM1	CTXM1	CTXM1
Nepal	Acinetobacter spp.	600	2012-11-26	Endotracheal tube	NDM	NDM	NDM
Nepal	E. coli	604	2012-11-27	Urine	CTXM1	CTXM1	CTXM1
Nepal	E. coli	609	2012-11-28	Urine	CTXM9, SHV	SHV	SHV
Nepal	Enterobacter spp.	620	2012-12-05	Blood	CTXM1, NDM	CTXM1, NDM	CTXM1, NDM
Nepal	E. coli	623	2012-12-06	Urine	CTXM1	CTXM1	CTXM1
Nepal	Acinetobacter spp.	625	2012-12-09	Endotracheal tube	NDM	NDM	NDM
Nepal	E. coli	628	2012-12-08	Blood	CTXM1	CTXM1	CTXM1
Nepal	Acinetobacter spp.	629	2012-12-09	Sputum	NDM	NDM	NDM
Nepal	E. coli	646	2012-12-16	Urine	CTXM1	CTXM1	CTXM1
Nepal	Acinetobacter spp.	647	2012-12-16	Urine	NDM	NDM	NDM
Nepal	Acinetobacter spp.	654	2012-12-19	Blood	NDM,VIM	NDM	NDM,VIM
Nepal	K. pneumoniae	655	2012-12-19	Urine	CTXM1, NDM, SHV	CTXM1, NDM, SHV	CTXM1, NDM, SHV
Nepal	E. coli	657	2012-12-19	Urine	CTXM1	CTXM1	CTXM1
Nepal	E. coli	658	2012-12-20	Urine	CTXM1	CTXM1	CTXM1
Nepal	E. coli	675	2012-12-24	Sputum	CTXM1	CTXM1	CTXM1
Nepal	P. aeruginosa	677	2012-12-27	Sputum	CTXM1	CTXM1	CTXM1, SHV
Nepal	Enterobacter spp.	685	2012-12-30	Sputum	CTXM1	CTXM1	CTXM1
Nepal	E. coli	687	2012-12-31	Pus	CTXM1	CTXM1	CTXM1
Nepal	E. coli	688	2012-12-31	Urine	CTXM9	CTXM9	CTXM9
Nepal	E. coli	689	2012-12-31	Urine	CTXM1	CTXM1	CTXM1
Nepal	E. coli	696	2013-01-03	Sputum	CTXM1	CTXM1	CTXM1
Nepal	Enterobacter spp.	699	2013-01-03	Blood	CTXM1	CTXM1	CTXM1
Nepal	Enterobacter spp.	701	2013-01-04	Blood	CTXM1	CTXM1	CTXM1
Nepal	Acinetobacter spp.	710	2013-01-08	Suction	NDM	NDM	NDM
Nepal	K. pneumoniae	720	2013-01-12	Urine	CTXM1, SHV	CTXM1, SHV	CTXM1, SHV
Nepal	E. coli	725	2013-01-14	Urine	CTXM1	CTXM1	CTXM1
Nepal	E. coli	731	2013-01-16	Pus	CTXM1	CTXM1	CTXM1
Nepal	E. coli	736	2013-01-17	Urine	CTXM1	CTXM1	CTXM1
Nepal	Acinetobacter spp.	737	2013-01-17	Endotracheal tube	NDM,VIM	NDM,VIM	NDM,VIM
Nepal	Acinetobacter spp.	751	2013-01-23	Suction	NDM	NDM	NDM
Nepal	P. aeruginosa	759	2013-01-25	Sputum	CTXM1	CTXM1	CTXM1, NDM, SHV
Nepal	E. coli	767	2013-01-29	Sputum	CTXM1	Negative	Negative
Nepal	K. pneumoniae	768	2013-01-29	Sputum	CTXM1, SHV	CTXM1, SHV	CTXM1, SHV
Nepal	E. coli	769	2013-01-31	Urine	CTXM1	CTXM1	CTXM1
Nepal	Acinetobacter spp.	770	2013-02-01	Sputum	NDM	NDM	NDM
Nepal	Acinetobacter spp.	774	2013-02-03	Pus	NDM,CTXM9	NDM	NDM
Nepal	E. coli	779	2013-02-07	Urine	CTXM9	CTXM9	CTXM9
Nepal	K. pneumoniae	782	2013-02-08	Pus	CTXM1, NDM, SHV, OXA-48	CTXM1, NDM, SHV, OXA-48	CTXM1, NDM, SHV, OXA-48
Nepal	P. aeruginosa	783	2013-02-08	Pus	Negative	CTXM1	Negative
Nepal	K. pneumoniae	788	2013-02-11	Urine	CTXM1, NDM, SHV, OXA-48	CTXM1, NDM, SHV, OXA-48	CTXM1, NDM, SHV, OXA-48
Nepal	Enterobacter spp.	792	2013-02-12	Blood	CTXM1	CTXM1	CTXM1
Nepal	Acinetobacter spp.	801	2013-02-16	Sputum	NDM	NDM	NDM
Nepal	Enterobacter spp.	815	2013-02-20	Blood	CTXM1	CTXM1	CTXM1
Nepal	Acinetobacter spp.	817	2013-02-22	Endotracheal tube	NDM	NDM	NDM
Nepal	Acinetobacter spp.	832	2013-02-26	Sputum	NDM	NDM	NDM
Nepal	Enterobacter spp.	837	2013-03-01	Blood	CTXM1	CTXM1	CTXM1
Nepal	Enterobacter spp.	839	2013-03-01	Stool	CTXM1	CTXM1	CTXM1
Nepal	E. coli	853	2013-03-05	Blood	CTXM1	CTXM1	CTXM1
Nepal	Acinetobacter spp.	860	2013-03-06	Endotracheal tube	NDM	NDM	NDM
Nepal	E. coli	868	2013-03-09	Urine	CTXM1	CTXM1	CTXM1
Nepal	E. coli	874	2013-03-10	Urine	CTXM1	CTXM1	CTXM1
Nepal	Acinetobacter spp.	878	2013-03-11	Suction	NDM	NDM	NDM
Nepal	Acinetobacter spp.	882	2013-03-15	Urine	CTXM1, NDM	CTXM1, NDM	CTXM1, NDM
Nepal	Acinetobacter spp.	896	2013-03-24	Suction	NDM	NDM	NDM
Nepal	E. coli	899	2013-03-24	Urine	CTXM1	CTXM1	CTXM1
Nepal	Acinetobacter spp.	900	2013-03-25	Blood	CTXM1, NDM, SHV	NDM	CTXM1, NDM, SHV
Nepal	E. coli	901	2013-03-27	Urine	CTXM1	CTXM1	CTXM1
Nepal	P. aeruginosa	906	2013-03-28	Pus	CTXM1	CTXM1	CTXM1
Nepal	Enterobacter spp.	914	2013-04-01	Blood	CTXM1	CTXM1	CTXM1
Nepal	E. coli	923	2013-04-01	Urine	NDM,CTXM9	Negative	NDM
Nepal	Acinetobacter spp.	924	2013-04-02	Umbilical arterial catheter	NDM	NDM	NDM
Nepal	Acinetobacter spp.	926	2013-04-02	Blood	NDM	NDM	NDM
Nepal	Enterobacter spp.	932	2013-04-05	Blood	CTXM1	CTXM1	CTXM1
Nepal	P. aeruginosa	943	2013-04-08	Endotracheal tube	CTXM1	CTXM1, SHV	CTXM1, SHV
Nepal	P. aeruginosa	944	2031-04-08	Sputum	CTXM1	CTXM1	CTXM1
Nepal	E. coli	954	2013-04-10	Pus	CTXM1	CTXM1	CTXM1
Nepal	Acinetobacter spp.	967	2013-04-13	Endotracheal tube	NDM	NDM	NDM
Nepal	Acinetobacter spp.	969	2013-04-14	Urine	NDM	NDM	NDM
Nepal	E. coli	972	2013-04-15	Urine	CTXM1	CTXM1	CTXM1
Nepal	Acinetobacter spp.	973	2013-04-15	Suction	NDM	Negative	NDM
Nepal	Acinetobacter spp.	974	2013-04-15	Sputum	NDM	NDM	NDM
Nepal	K. pneumoniae	977	2013-04-15	Urine	CTXM1	CTXM1	CTXM1, SHV
Nepal	Acinetobacter spp.	981	2013-04-16	Sputum	Negative	Negative	Negative
Nepal	Acinetobacter spp.	983	2013-04-18	Sputum	NDM	NDM	NDM
Nepal	Acinetobacter spp.	994	2013-04-22	Sputum	CTXM1	CTXM1	CTXM1
Nepal	E. coli	997	2013-04-22	High vaginal swab	CTXM1	CTXM1	CTXM1
Nepal	E. coli	999	2013-04-21	Sputum	CTXM1	CTXM1	CTXM1
Nepal	K. pneumoniae	1000	2013-04-21	Endotracheal tube	CTXM1, NDM	NDM	CTXM1, NDM
Nepal	E. coli	1009	2013-04-24	Pus	CTXM1	CTXM1	CTXM1
Nepal	P. aeruginosa	1014	2013-04-27	Pus	CTXM1, NDM	CTXM1, NDM	CTXM1, NDM
Nepal	E. coli	1017	2013-04-28	Sputum	CTXM9	CTXM9	CTXM9
Nepal	Acinetobacter spp.	1019	2013-04-29	Pus	CTXM1	CTXM1	CTXM1
Nepal	K. pneumoniae	1033	2013-05-04	Urine	CTXM1, NDM, SHV	CTXM1, NDM, SHV	CTXM1, NDM, SHV
Nepal	Enterobacter spp.	1044	2013-05-06	Blood	CTXM1	CTXM1	CTXM1
Nepal	E. coli	1050	2013-05-08	Pus	CTXM1	CTXM1	CTXM1
Nepal	E. coli	1053	2013-05-09	Urine	CTXM1	CTXM1	CTXM1
Nepal	Enterobacter spp.	1060	2013-05-11	Blood	CTXM1	CTXM1	CTXM1
Nepal	K. pneumoniae	1087	2013-05-20	Blood	CTXM1, SHV	CTXM1, SHV	CTXM1, SHV
Nepal	E. coli	1090	2013-05-20	Urine	CTXM1	CTXM1	CTXM1
Nepal	E. coli	1094	2013-05-22	Urine	CTXM1	CTXM1	CTXM1
Nepal	K. pneumoniae	1097	2013-05-23	Sputum	CTXM1	Negative	CTXM1, SHV
Nepal	E. coli	1112	2013-05-27	Pus	CTXM1, NDM	NDM	CTXM1, NDM
Nepal	Acinetobacter spp.	1117	2013-05-30	Suction	Negative	Negative	KPC
Nepal	E. coli	1118	2013-05-30	Urine	CTXM1, NDM	CTXM1, NDM	CTXM1, NDM
Nepal	E. coli	1119	2013-05-30	Pus	CTXM1, NDM	CTXM1	CTXM1, NDM
Nepal	E. coli	1127	2013-03-06	Eye Swab	CTXM1	CTXM1	CTXM1
Nepal	Acinetobacter spp.	1129	2013-06-03	Suction	Negative	Negative	Negative
Nepal	Enterobacter spp.	1143	2013-06-07	Blood	CTXM1	CTXM1	CTXM1
Nepal	Enterobacter spp.	1145	2013-06-07	Blood	CTXM1	CTXM1	CTXM1
Nepal	Enterobacter spp.	1146	2013-06-07	Blood	CTXM1	CTXM1	CTXM1
Nepal	E. coli	1165	2013-06-13	Pus	CTXM1	CTXM1	CTXM1
Nepal	E. coli	1168	2013-06-13	High vaginal swab	CTXM9	CTXM9	CTXM9
Nepal	E. coli	1169	2013-06-13	Sputum	CTXM1	CTXM1	CTXM1
Nepal	E. coli	1174	2013-06-15	High vaginal swab	CTXM1	CTXM1	CTXM1
Nepal	Acinetobacter spp.	1178	2013-06-16	Blood	NDM	NDM	NDM
Nepal	E. coli	1188	2013-06-20	Sputum	CTXM1	CTXM1	CTXM1
Nepal	K. pneumoniae	1190	2013-06-20	Suction	CTXM1, NDM, SHV	CTXM1, NDM, SHV	CTXM1, NDM, SHV
Nepal	K. pneumoniae	1195	2013-06-23	Blood	NDM, SHV	NDM, SHV	NDM
Nepal	K. pneumoniae	1196	2013-06-23	Blood	NDM, SHV	NDM, SHV	NDM, SHV
Nepal	E. coli	1197	2013-06-24	Pus	CTXM1	CTXM1	CTXM1
Nepal	E. coli	1202	2013-06-24	Urine	CTXM1	CTXM1	CTXM1
Nepal	E. coli	1205	2013-06-25	Pus	CTXM1	CTXM1	CTXM1
Nepal	K. pneumoniae	1206	2013-06-26	Urine	CTXM1, SHV	CTXM1, SHV	CTXM1, SHV
Nepal	E. coli	1212	2013-06-27	Urine	SHV	SHV	SHV
Nepal	E. coli	1214	2013-06-28	Urine	CTXM1	CTXM1	CTXM1
Nepal	E. coli	1220	2013-06-30	Urine	CTXM1	CTXM1	CTXM1
Nepal	E. coli	1229	2013-07-01	Urine	CTXM1	CTXM1	CTXM1
Nepal	K. pneumoniae	1247	2013-07-08	Pus	CTXM1	CTXM1	CTXM1
Nepal	Acinetobacter spp.	1268	2013-07-11	urine	NDM	NDM	NDM
Nepal	E. coli	1269	2013-07-11	urine	CTXM1	CTXM1	CTXM1
Nepal	K. pneumoniae	1270	2013-07-11	Pus	CTXM1, NDM	CTXM1, NDM	CTXM1, NDM, SHV
Nepal	E. coli	1281	2013-07-13	Vaginal swab	CTXM1	CTXM1	CTXM1
Nepal	E. coli	1282	2013-07-13	Urine	CTXM1	CTXM1	CTXM1
Nepal	E. coli	1301	2013-07-19	Blood	CTXM1	CTXM1	CTXM1
Nepal	Enterobacter spp.	1312	2013-07-22	Pus	CTXM1	CTXM1, NDM	CTXM1, NDM
Nepal	Acinetobacter spp.	1318	2013-07-25	Endotracheal tube	CTXM1, NDM, SHV	CTXM1, NDM, SHV	CTXM1, NDM, SHV
Nepal	E. coli	1321	2013-07-26	Nasogastric aspirate	CTXM1	CTXM1	CTXM1
Nepal	Acinetobacter spp.	1325	2013-07-28	Endotracheal tube	NDM	NDM	NDM
Nepal	K. pneumoniae	1326	2013-07-28	Sputum	CTXM1	CTXM1	CTXM1, SHV
Nepal	P. aeruginosa	1329	2013-07-29	Pus	CTXM1	CTXM1, NDM	CTXM1, NDM
Nepal	E. coli	1330	2013-07-30	Pus	CTXM1	CTXM1	CTXM1
Nepal	K. pneumoniae	1342	2013-08-04	Sputum	CTXM1	CTXM1	CTXM1, SHV
Nepal	E. coli	1346	2013-08-06	urine	NDM	NDM, SHV	NDM, SHV
Nepal	Acinetobacter spp.	1352	2013-08-07	Urine	NDM	NDM	NDM
Nepal	K. pneumoniae	1364	2013-08-11	Pus	CTXM1, SHV	CTXM1, SHV	CTXM1, SHV
Nepal	E. coli	1374	2013-08-12	Sputum	CTXM1	CTXM1,CTXM9	CTXM1
Nepal	E. coli	1376	2013-08-12	Urine	CTXM1, SHV	CTXM1, SHV	CTXM1, SHV
Nepal	E. coli	1384	2013-08-16	Bile	CTXM1	CTXM1	CTXM1
Nepal	E. coli	1406	2013-08-20	High vaginal swab	CTXM1	CTXM1	CTXM1
Nepal	Acinetobacter spp.	1409	2012-08-21	High vaginal swab	NDM,VIM	NDM,VIM	NDM,VIM
Nepal	E. coli	1420	2013-08-23	Sputum	CTXM1	CTXM1	CTXM1
Nepal	E. coli	1431	2013-08-27	Pus	CTXM1	CTXM1	CTXM1
Nepal	E. coli	1433	2013-08-29	Urine	CTXM1	Negative	CTXM1
Nepal	K. pneumoniae	1434	2013-08-29	Urine	CTXM1, NDM, SHV	CTXM1, NDM, SHV	CTXM1, NDM, SHV
Nepal	Acinetobacter spp.	1437	2013-08-29	Sputum	NDM	NDM	NDM
Nepal	K. pneumoniae	1440	2013-08-30	urine	CTXM1, SHV	CTXM1, SHV	CTXM1, SHV
Nepal	Enterobacter spp.	1455	2013-09-01	Blood	CTXM1	CTXM1	CTXM1
Nepal	E. coli	1462	2013-09-03	Pus	CTXM1	CTXM1	CTXM1
Nepal	K. pneumoniae	1473	2013-09-05	Endocervical swab	Negative	Negative	Negative
Nepal	Enterobacter spp.	1475	2013-09-06	Endotracheal tube	CTXM1, NDM	CTXM1, NDM	CTXM1, NDM
UK	E. coli	1774			Negative	Negative	Negative
Nepal	Enterobacter spp.	1795	2014-05-08	Blood	CTXM1, NDM	CTXM1, NDM	CTXM1, NDM
Nepal	Enterobacter spp.	1798	2014-05-09	Blood	CTXM1, NDM	CTXM1, NDM	CTXM1, NDM
Nepal	Enterobacter spp.	1800	2014-05-11	Blood	CTXM1, NDM	CTXM1, NDM	CTXM1, NDM, SHV
Nepal	Enterobacter spp.	1802	2014-05-11	Blood	CTXM1, NDM	CTXM1, NDM	CTXM1, NDM
Nepal	Enterobacter spp.	1803	2014-05-15	Blood	CTXM1, NDM	CTXM1, NDM	CTXM1, NDM
Nepal	K. pneumoniae	1812	2014-05-30	Blood	CTXM1	CTXM1	CTXM1, SHV
Nepal	K. pneumoniae	1813	2014-05-30	Blood	CTXM1	CTXM1	CTXM1
Nepal	Acinetobacter spp.	1817	2014-06-02	Blood	CTXM1, NDM, VIM, SHV	CTXM1, SHV	CTXM1, NDM,VIM, SHV
Nepal	K. pneumoniae	1830	2014-06-06	Cerebrospical fluid	CTXM1, NDM, SHV	CTXM1, SHV	CTXM1, NDM, SHV
Nepal	K. pneumoniae	1831	2014-06-08	Blood	CTXM1, NDM, SHV	CTXM1, SHV	CTXM1, NDM, SHV
Nepal	Enterobacter spp.	1833	2014-06-08	Blood	CTXM1, NDM	CTXM1, NDM	CTXM1, NDM
Nepal	Enterobacter spp.	1838	2014-06-12	Blood	CTXM1	CTXM1	CTXM1
Nepal	K. pneumoniae	1840	2014-06-13	Blood	CTXM1	CTXM1	CTXM1
Nepal	K. pneumoniae	1850	2014-06-23	Blood	CTXM1, SHV	CTXM1, SHV	CTXM1, SHV
Nepal	Acinetobacter spp.	1893	2014-08-08	Blood	NDM	NDM	NDM
Nepal	K. pneumoniae	1897	2014-08-14	Blood	CTXM1, SHV	CTXM1, SHV	CTXM1, SHV
UK	E. coli	2077			NDM	Negative	Negative
Nepal	Acinetobacter spp.	2170	2015-07-17	Blood	NDM	NDM	NDM
Nepal	Acinetobacter spp.	2171	2015-07-18	Bone marrow	NDM	Negative	NDM
Nepal	K. pneumoniae	2176	2015-06-22	Blood	CTXM1, SHV	CTXM1, SHV	CTXM1, SHV
Nepal	S. rubidaea	2196	2015-07-06	Blood	CTXM1, NDM	CTXM1, NDM	CTXM1, NDM
Malawi	E. coli	2209	1996	Blood or cerebrospinal fluid	Negative	Negative	Negative
Nepal	K. pneumoniae	2226	2015-07-30	Blood	CTXM1, NDM	CTXM1, NDM	CTXM1, NDM, SHV
Nepal	K. pneumoniae	2230	2015-08-02	Blood	CTXM1, SHV	CTXM1, SHV	CTXM1, SHV
Nepal	K. pneumoniae	2245	2015-08-23	Blood	CTXM1, SHV	CTXM1, SHV	CTXM1, SHV
Nepal	K. pneumoniae	2286	2015-10-06	Blood	CTXM1, SHV	CTXM1, SHV	CTXM1, SHV
Nepal	K. pneumoniae	2289	2015-10-11	Blood	CTXM1, SHV	CTXM1, SHV	CTXM1, SHV
Nepal	Enterobacter spp.	2331	2015-12-10	Blood	CTXM1, NDM	CTXM1, NDM	CTXM1, NDM
Nepal	Enterobacter spp.	2338	2015-12-16	Blood	CTXM1, NDM	CTXM1, NDM	CTXM1, NDM
Nepal	Enterobacter spp.	2342	2015-12-17	Blood	CTXM1, NDM	CTXM1, NDM	CTXM1, NDM
Nepal	Enterobacter spp.	2344	2015-12-24	Blood	CTXM1, NDM	CTXM1, NDM	CTXM1, NDM
Malawi	E. coli	2558	1996	Blood or cerebrospinal fluid	Negative	Negative	Negative
Nepal	Acinetobacter spp.	2691	2016-10-13	Blood	CTXM1, NDM	CTXM1, NDM	CTXM1, NDM
Nepal	K. pneumoniae	2719	2016-10-24	Blood	SHV	SHV	SHV
Malawi	K. pneumoniae	3712	1997	Blood or cerebrospinal fluid	SHV	SHV	SHV
UK	K. pneumoniae	7294			CTXM1, SHV	CTXM1,SHV	CTXM1,SHV
Malawi	E. coli	7503	1998	Unknown	Negative	Negative	Negative
Malawi	K. pneumoniae	7776	1998	Blood or cerebrospinal fluid	SHV	SHV	SHV
Malawi	E. coli	8728	1998	Unknown	Negative	Negative	Negative
UK	K. pneumoniae	9215			SHV, NDM	SHV	SHV
Malawi	E. coli	10129	1998	Unknown	Negative	Negative	Negative
Malawi	E. coli	10151	1998	Unknown	Negative	Negative	Negative
UK	E. coli	13352			Negative	Negative	Negative
UK	E. coli	13353			CTXM1	CTXM1	CTXM1
Malawi	E. coli	25640	1998	Blood or cerebrospinal fluid	Negative	Negative	Negative
Malawi	E. coli	1010805	2011	Blood or cerebrospinal fluid	Negative	Negative	Negative
Malawi	K. pneumoniae	1011136	2011	Blood or cerebrospinal fluid	SHV	SHV	SHV
Malawi	E. coli	1014142	2011	Blood or cerebrospinal fluid	CTXM1, NDM	CTXM1	CTXM1, NDM
Malawi	K. pneumoniae	1022430	2011	Blood or cerebrospinal fluid	CTXM1, SHV	CTXM1, SHV	CTXM1, SHV
Malawi	K. pneumoniae	1027734	2012	Blood or cerebrospinal fluid	CTXM1, SHV	CTXM1, SHV	CTXM1, SHV
UK	E. coli	939-298			Negative	Negative	Negative
UK	E. coli	Ec166			CTXM1	CTXM1	CTXM1
UK	E. coli	Ec194			Negative	Negative	Negative
UK	K. aerogenes	L6378			CTXM9	CTXM9	CTXM9
UK	E. cloacae	M5680			Negative	Negative	Negative
UK	M. morganii	MM14			NDM	Negative	Negative
UK	E. cloacae	S20136			Negative	Negative	Negative
UK	K. pneumoniae	938-1315			SHV	SHV	SHV
Malawi	E. coli	A36329	2005	Blood or cerebrospinal fluid	Negative	Negative	Negative
Malawi	E. coli	A38048	2005	Blood or cerebrospinal fluid	Negative	Negative	Negative
Malawi	K. pneumoniae	A45155	2007	Blood or cerebrospinal fluid	CTXM1, SHV	CTXM1, SHV	SHV
Malawi	E. coli	A48549	2007	Blood or cerebrospinal fluid	Negative	Negative	Negative
Malawi	E. coli	AB6140	2005	Blood or cerebrospinal fluid	Negative	Negative	Negative
Malawi	K. pneumoniae	B10140	2005	Unknown	SHV	SHV	Negative
UK	C. freundii	B4071			CTXM9	CTXM9	CTXM9
Malawi	E. coli	B9070	2004	Unknown	Negative	Negative	Negative
UK	E. cloacae	BAA-1143			Negative	Negative	Negative
UK	C. freundii	Ct24			CTXM1	Negative	CTXM1
UK	C. freundii	Ct33			CTXM1	Negative	Negative
Malawi	K. pneumoniae	D25597	2004	Blood or cerebrospinal fluid	SHV	SHV	SHV
Malawi	E. coli	D25641	2004	Blood or cerebrospinal fluid	Negative	Negative	Negative
Malawi	E. coli	D32322	2005	Blood or cerebrospinal fluid	SHV	SHV	SHV
Malawi	E. coli	D3420	1999	Blood or cerebrospinal fluid	Negative	Negative	Negative
Malawi	E. coli	D3475	1999	Blood or cerebrospinal fluid	Negative	Negative	Negative
Malawi	K. pneumoniae	D35263	2005	Blood or cerebrospinal fluid	SHV	SHV	SHV
Malawi	E. coli	D37334	2006	Blood or cerebrospinal fluid	Negative	Negative	Negative
Malawi	E. coli	D3787	1999	Blood or cerebrospinal fluid	Negative	Negative	Negative
Malawi	K. pneumoniae	D39172	2006	Blood or cerebrospinal fluid	SHV	SHV	SHV
Malawi	E. coli	D39719	2006	Blood or cerebrospinal fluid	CTXM1	Negative	Negative
Malawi	K. pneumoniae	D40180	2006	Blood or cerebrospinal fluid	SHV	SHV	SHV
Malawi	K. pneumoniae	D40443	2006	Blood or cerebrospinal fluid	SHV	SHV	SHV
Malawi	E. coli	D42544	2007	Blood or cerebrospinal fluid	CTXM1	CTXM1	CTXM1
Malawi	K. pneumoniae	D4288	2007	Blood or cerebrospinal fluid	SHV	SHV	SHV
Malawi	E. coli	D44086	2008	Blood or cerebrospinal fluid	Negative	Negative	Negative
Malawi	K. pneumoniae	D44912	2007	Blood or cerebrospinal fluid	CTXM1, SHV	CTXM1, SHV	CTXM1, SHV
Malawi	E. coli	D4531	2000	Blood or cerebrospinal fluid	Negative	Negative	Negative
Malawi	K. pneumoniae	D46208	2008	Blood or cerebrospinal fluid	SHV	SHV	SHV
Malawi	K. pneumoniae	D47091	2008	Blood or cerebrospinal fluid	CTXM1, SHV	CTXM1, SHV	CTXM1, SHV
Malawi	E. coli	D48799	2008	Blood or cerebrospinal fluid	SHV	SHV	SHV
Malawi	K. pneumoniae	D5105	2000	Blood or cerebrospinal fluid	SHV	SHV	SHV
Malawi	K. pneumoniae	D51871	2009	Blood or cerebrospinal fluid	CTXM1, SHV	CTXM1	CTXM1
UK	E. coli	Ec156			CTXM1	CTXM1	CTXM1
UK	E. coli	Ec165			CTXM1	CTXM1	CTXM1
UK	E. coli	Ec172			CTXM9, SHV	CTXM9, SHV	CTXM9, SHV
UK	E. coli	Ec176			Negative	Negative	Negative
UK	E. coli	Ec180			Negative	Negative	Negative
UK	E. coli	Ec183			Negative	Negative	Negative
UK	E. coli	Ec185			Negative	Negative	Negative
UK	E. coli	Ec202			KPC	KPC	KPC
UK	E. coli	Ec203			CTXM1, KPC	KPC	KPC
UK	E. coli	Ec239			CTXM1, OXA-48	CTXM1	CTXM1, OXA-48
UK	E. coli	Ec240			OXA-48, CTXM9	OXA-48, CTXM9	OXA-48, CTXM9
UK	E. coli	Ec241			OXA-48, CTXM1	OXA-48, CTXM1	OXA-48, CTXM1
UK	E. coli	Ec242			OXA-48, CTXM1	OXA-48, CTXM1	OXA-48, CTXM1
UK	E. cloacae	En 109			SHV, OXA-48	OXA-48	SHV, OXA-48
UK	E. cloacae	En104			CTXM1, OXA-48	CTXM1, OXA-48	CTXM1, OXA-48
UK	K. aerogenes	En45			Negative	Negative	Negative
UK	E. cloacae	En48			Negative	Negative	Negative
UK	E. cloacae	En49			Negative	Negative	Negative
UK	K. aerogenes	En50			CTXM1	Negative	Negative
UK	K. aerogenes	En53			Negative	Negative	Negative
UK	K. aerogenes	En54			Negative	Negative	Negative
UK	K. aerogenes	En56			Negative	Negative	Negative
UK	K. aerogenes	En59			Negative	Negative	Negative
UK	E. cloacae	En7069			SHV	Negative	SHV
UK	E. cloacae	En71			Negative	Negative	Negative
UK	E. cloacae	En81			SHV	SHV	SHV
UK	K. aerogenes	En83			Negative	Negative	Negative
UK	K. aerogenes	En84			SHV	Negative	SHV
UK	K. aerogenes	En85			CTXM9	CTXM9	CTXM9
UK	K. aerogenes	En86			CTXM9	CTXM9	CTXM9
UK	K. pneumoniae	KL102			KPC, SHV	KPC, SHV	KPC, SHV
UK	K. pneumoniae	KL103			KPC, SHV	KPC, SHV	KPC, SHV
UK	K. pneumoniae	KL104			KPC, SHV	KPC, SHV	KPC, SHV
UK	K. oxytoca	KL105			KPC, SHV	KPC	KPC, SHV
UK	K. pneumoniae	KL106			SHV, IMP	SHV, IMP	SHV, IMP
UK	K. pneumoniae	KL107			Negative	Negative	Negative
UK	K. pneumoniae	KL112			KPC, SHV	KPC, SHV	KPC, SHV
UK	K. pneumoniae	KL113			VIM,SHV	VIM,SHV	VIM
UK	K. pneumoniae	KL127			CTXM1, SHV, OXA-48	CTXM1, OXA-48	CTXM1, SHV, OXA-48
UK	K. pneumoniae	KL128			OXA-48, SHV	OXA-48, SHV	OXA-48, SHV
UK	K. pneumoniae	KL130			CTXM1, SHV, OXA-48	CTXM1, OXA-48	CTXM1, SHV, OXA-48
UK	K. pneumoniae	KL131			KPC, SHV	KPC, SHV	KPC, SHV
UK	K. pneumoniae	KL132			NDM, SHV, CTXM1	NDM, SHV, CTXM1	NDM, SHV, CTXM1
UK	K. pneumoniae	KL133			CTXM1, NDM	NDM	CTXM1, NDM
UK	K. pneumoniae	KL135			CTXM1, SHV, VIM	SHV, VIM	CTXM1, SHV, VIM
UK	K. pneumoniae	KL138			OXA-48, SHV	OXA-48	OXA-48, SHV
UK	K. pneumoniae	KL18			SHV	SHV	SHV
UK	K. pneumoniae	KL78			CTXM1, SHV	CTXM1, SHV	CTXM1, SHV
UK	K. pneumoniae	KL81			CTXM1, SHV	CTXM1	CTXM1, SHV
UK	K. pneumoniae	KL86			SHV, CTXM9	SHV	SHV
UK	K. pneumoniae	KL96			VIM,SHV	VIM,SHV	VIM,SHV
UK	K. pneumoniae	KL97			VIM,SHV	VIM,SHV	VIM,SHV
UK	K. pneumoniae	KL98			NDM, SHV, CTXM1	NDM, CTXM1	NDM, SHV, CTXM1
UK	K. pneumoniae	KL99			SHV, OXA-48	SHV, OXA-48	SHV, OXA-48
UK	E. coli	U81403			Negative	Negative	Negative
UK	K. aerogenes	U81993			SHV	SHV, CTXM9	SHV, CTXM9
UK	M. morganii	X4511			Negative	Negative	Negative

## Sheet: Phenotipic agreement
Sample ID	Isolation date	Source	SPP (OUCRU)	Meropenem AST (CLSI)	Cefotaxime AST (CLSI)	ESBL-CARB HRM assay
4	2012-05-16	Sputum	Acinetobacter spp.	Resistant	Resistant	Negative
75	2012-05-31	Blood	K. oxytoca	Sensitive	Resistant	CTXM1
80	2012-06-03	Blood	K. pneumoniae	Resistant	Resistant	NDM, CTXM1
81	2012-06-04	Blood	K. pneumoniae	Resistant	Resistant	NDM, CTXM1, SHV
83	2012-06-07	Blood	K. oxytoca	Sensitive	Resistant	CTXM1
84	2012-06-09	Blood	Acinetobacter spp.	Resistant	Resistant	Negative
85	2012-06-09	Blood	K. pneumoniae	Resistant	Resistant	NDM, CTXM1
86	2012-06-10	Blood	K. pneumoniae	Resistant	Resistant	NDM, CTXM1, SHV
90	2012-06-12	Blood	E. coli	Resistant	Resistant	CTXM1
98	2012-06-16	Tracheal aspirate	K. pneumoniae	Resistant	Resistant	NDM, CTXM1, SHV
108	2012-06-18	Sputum	K. pneumoniae	Resistant	Resistant	NDM, CTXM1, SHV
112	2012-06-23	Suction	K. pneumoniae	Resistant	Resistant	Negative
120	2012-06-26	Blood	K. pneumoniae	Resistant	Resistant	NDM, CTXM1, SHV
127	2012-06-26	Umbilical venous catheter	K. pneumoniae	Resistant	Resistant	NDM, CTXM1, SHV
128	2012-06-28	Blood	K. pneumoniae	Resistant	Resistant	NDM, CTXM1, SHV
133	2012-06-30	Blood	K. pneumoniae	Resistant	Resistant	NDM, CTXM1, SHV
138	2012-07-01	CVP	Acinetobacter spp.	Resistant	Resistant	Negative
146	2012-07-03	Blood	K. pneumoniae	Resistant	Resistant	NDM, CTXM1, SHV
160	2012-07-09	Pus	K. pneumoniae	Resistant	Resistant	NDM, CTXM1
171	2012-07-12	Sputum	Acinetobacter spp.	Resistant	Resistant	Negative
187	2012-07-19	Catheter	E. coli	Resistant	Resistant	NDM, CTXM1
189	2012-07-19	Sputum	Acinetobacter spp.	Resistant	Resistant	Negative
223	2012-07-28	Urine	Moganella morganii	Resistant	Resistant	CTXM1
224	2012-07-28	Urine	E. coli	Resistant	Resistant	NDM, CTXM1
231	2012-07-31	Umbilical pus	Acinetobacter spp.	Sensitive	Resistant	NDM
233	2012-07-31	Umbilical pus	Acinetobacter spp.	Resistant	Resistant	NDM
241	2012-08-03	Sputum	Acinetobacter spp.	Resistant	Resistant	Negative
242	2012-08-05	Urine	Acinetobacter spp.	Resistant	Resistant	NDM
248	2012-08-05	Pus	Acinetobacter spp.	Resistant	Resistant	NDM
252	2012-08-05	Pus	Acinetobacter spp.	Resistant	Resistant	Negative
261	2012-08-10	Folyes	K. oxytoca	Sensitive	Resistant	CTXM1, SHV
277	2012-08-12	HVS	Pseudomonas spp.	Resistant	Resistant	Negative
278	2012-08-14	Urine	K. pneumoniae	Sensitive	Resistant	CTXM1
291	2012-08-18	Sputum	Acinetobacter spp.	Resistant	Resistant	Negative
312	2012-08-25	Suction	Acinetobacter spp.	Sensitive	Resistant	Negative
334	2012-09-03	Endotracheal tube	Acinetobacter spp.	Resistant	Resistant	NDM, SHV
343	2012-09-05	High vaginal swab	Acinetobacter spp.	Resistant	Resistant	NDM
353	2012-09-09	Pus	P. retgerii	Resistant	Resistant	NDM
354	2012-09-09	Central venous catheter	Enterobacter spp.	Resistant	Resistant	NDM, CTXM1
359	2012-09-11	Tracgeostomy swab	Pseudomonas spp.	Resistant	Resistant	VIM
360	2012-09-11	Tracgeostomy swab	Acinetobacter spp.	Resistant	Resistant	Negative
364	2012-09-12	Blood	Acinetobacter spp.	Resistant	Resistant	Negative
366	2012-09-13	Sputum	Acinetobacter spp.	Resistant	Resistant	Negative
376	2012-09-15	Blood	Acinetobacter spp.	Resistant	Resistant	NDM
398	2012-09-23	Femoral site swab	Acinetobacter spp.	Resistant	Resistant	Negative
399	2012-09-23	Femoral catheter	Acinetobacter spp.	Resistant	Resistant	Negative
400	2012-09-23	Sputum	Acinetobacter spp.	Resistant	Resistant	NDM
414	2012-09-25	Pus	E. coli	Resistant	Resistant	NDM, CTXM1
418	2012-09-26	Catheter	E. coli	Sensitive	Resistant	NDM, CTXM1
419	2012-09-26	Pus	E. coli	Sensitive	Resistant	CTXM1
425	2012-09-27	Urine	Acinetobacter spp.	Resistant	Resistant	NDM
430	2012-09-28	Blood	Acinetobacter spp.	Resistant	Resistant	NDM
436	2012-09-29	Sputum	Pseudomonas spp.	Sensitive	Resistant	CTXM9
438	2012-09-30	Blood	Acinetobacter spp.	Resistant	Resistant	NDM
439	2012-09-30	Urine	E. coli	Resistant	Resistant	NDM, CTXM1
447	2012-10-01	Urine	Acinetobacter spp.	Resistant	Resistant	Negative
457	2012-10-06	Blood	Pseudomonas spp.	Sensitive	Resistant	CTXM9
460	2012-10-06	Urine	K. pneumoniae	Resistant	Resistant	NDM, CTXM1, SHV
470	2012-10-08	Blood	Pseudomonas spp.	Sensitive	Resistant	CTXM9
485	2012-10-11	pus	E. coli	Sensitive	Resistant	CTXM1
495	19/07/2013	Urine	Proteus	Sensitive	Resistant	Negative
496	2012-10-14	Urine	K. pneumoniae	Resistant	Resistant	NDM, CTXM1
498	2012-10-14	Blood	E. coli	Sensitive	Resistant	CTXM1
499	2012-10-14	Blood	E. coli	Sensitive	Resistant	CTXM1
500	2012-10-14	Blood	E. coli	Sensitive	Resistant	CTXM1
502	2012-10-14	Endotracheal tube	K. pneumoniae	Resistant	Resistant	NDM, CTXM1
503	2012-10-14	Endotracheal tube	Acinetobacter spp.	Resistant	Resistant	Negative
504	2012-10-14	Endotracheal tube	K. pneumoniae	Resistant	Resistant	CTXM1, SHV
505	2012-10-14	Suction	K. pneumoniae	Resistant	Resistant	CTXM1, SHV
506	2012-10-14	Suction	Acinetobacter spp.	Resistant	Resistant	Negative
509	2012-10-15	Endotracheal tube	Acinetobacter spp.	Resistant	Resistant	NDM
510	2012-10-15	Suction	Acinetobacter spp.	Resistant	Resistant	Negative
511	2012-10-18	Catheter	E. coli	Sensitive	Resistant	CTXM1
521	2012-10-21	Urine	E. coli	Sensitive	Resistant	NDM
523	2012-10-28	Catheter	Morganella morganii	Sensitive	Resistant	CTXM1
583	21/11/2012	Endotracheal tube	Acinetobacter spp.	Sensitive	Resistant	SHV
605	27/11/2012	Urine	Enterobacter spp.	Resistant	Resistant	NDM, CTXM1
611	29/11/2012	Urine	E. coli	Resistant	Resistant	NDM, CTXM1
624	2012-12-07	Sputum	Acinetobacter spp.	Resistant	Resistant	VIM
628	2012-12-08	Blood	E. coli	Sensitive	Resistant	CTXM1
630	2012-12-08	Urine	E. coli	Sensitive	Resistant	CTXM1
630	2012-12-08	Urine	K. oxytoca	Sensitive	Resistant	CTXM1, SHV
639	2012-12-12	Endotracheal tube	Acinetobacter spp.	Resistant	Resistant	NDM
641	2012-12-12	Sputum	E. coli	Sensitive	Resistant	CTXM1
643	2012-12-13	Chest tube	Acinetobacter spp.	Resistant	Resistant	Negative
647	2012-12-16	Urine	Acinetobacter spp.	Resistant	Resistant	Negative
652	2012-12-19	Urine	E. coli	Sensitive	Resistant	CTXM1
654	2012-12-19	Blood	Acinetobacter spp.	Resistant	Resistant	NDM
663	21/22/2012	Sputum	Acinetobacter spp.	Sensitive	Resistant	Negative
668	2012-12-22	Pus	E. coli	Sensitive	Resistant	CTXM1
673	2012-12-23	Blood	Acinetobacter spp.	Resistant	Resistant	CTXM1
699	2013-01-03	Blood	Pseudomonas spp.	Sensitive	Resistant	CTXM9
701	2013-01-04	Blood	Enterobacter spp.	Resistant	Resistant	CTXM1
706	2013-07-01	Pus	Enterobacter spp.	Resistant	Resistant	NDM, CTXM1
707	2013-07-01	Pus	Enterobacter spp.	Resistant	Resistant	NDM, CTXM1
711	2013-08-01	Sputum	E. coli	Sensitive	Resistant	CTXM1
735	17/01/2013	Urine	E. coli	Sensitive	Resistant	CTXM1
740	17/01/2013	Blood	S. ficaria	Resistant	Resistant	NDM, CTXM1
741	17/01/2013	Blood	Enterobacter spp.	Sensitive	Resistant	CTXM1
743	18/01/2013	Urine	E. coli	Sensitive	Resistant	CTXM1
749	2018-10-22	Blood	C. freundii	Sensitive	Resistant	CTXM1
757	24/01/2013	Blood	Enterobacter spp.	Resistant	Resistant	NDM, CTXM1
763	27/01/2013	Swab	Acinetobacter spp.	Resistant	Resistant	Negative
764	27/01/2013	Endotracheal tube	E. coli	Sensitive	Resistant	CTXM1
765	28/01/2013	Endotracheal tube	Acinetobacter spp.	Resistant	Resistant	NDM
775	2013-04-02	Urine	E. coli	Sensitive	Resistant	Negative
781	2013-08-02	Pus	Enterobacter spp.	Resistant	Resistant	Negative
782	2013-02-08	Pus	K. pneumoniae	Resistant	Resistant	OXA_48, NDM, CTXM1, SHV
786	2013-11-02	Blood	Enterobacter spp.	Sensitive	Resistant	CTXM1
788	2013-02-11	Catheter	K. pneumoniae	Resistant	Resistant	OXA_48, NDM, CTXM1, SHV
793	14/02/2013	Blood	Enterobacter spp.	Sensitive	Resistant	CTXM1
805	16/02/2013	Endotracheal tube	Acinetobacter spp.	Resistant	Resistant	NDM
809	18/02/2013	Blood	Enterobacter spp.	Sensitive	Resistant	CTXM1
811	19/02/2013	Suction	Acinetobacter spp.	Resistant	Resistant	Negative
812	18/02/2013	Sputum	Pseudomonas spp.	Sensitive	Resistant	CTXM9
816	20/02/2013	Blood	Enterobacter spp.	Sensitive	Resistant	CTXM1
817	2013-02-22	Endotracheal tube	Acinetobacter spp.	Resistant	Resistant	NDM
818	22/02/2013	Endotracheal tube	Acinetobacter spp.	Resistant	Resistant	NDM
819	22/02/2013	Endotracheal tube	Acinetobacter spp.	Resistant	Resistant	NDM
844	2013-02-03	Sputum	E. coli	Sensitive	Resistant	NDM, CTXM9
860	2013-03-06	ET tube	Acinetobacter spp.	Resistant	Resistant	NDM
914	2013-04-01	Blood	Enterobacter spp.	Sensitive	Resistant	CTXM1
916	2013-01-04	Blood	Enterobacter spp.	Sensitive	Resistant	CTXM1
917	2013-01-04	Blood	Enterobacter spp.	Sensitive	Resistant	CTXM1
920	2013-01-04	Sputum	Enterobacter spp.	Sensitive	Resistant	CTXM1
929	2013-02-04	Sputum	Enterobacter spp.	Sensitive	Resistant	CTXM1
934	2013-05-04	Urine	M. morganii	Sensitive	Resistant	CTXM1, CTXM9
938	2013-07-04	Blood	Enterobacter spp.	Sensitive	Resistant	CTXM1
951	2013-09-04	Catheter	Acinetobacter spp.	Sensitive	Resistant	VIM, CTXM1
953	2013-10-04	Endotracheal tube	Pseudomonas spp.	Resistant	Resistant	NDM, CTXM1
960	2013-12-04	Blood	E. coli	Sensitive	Resistant	CTXM1
970	14/4/2013	Blood	E. coli	Sensitive	Resistant	CTXM1
971	14/4/2013	Blood	K. oxytoca	Sensitive	Resistant	CTXM1, SHV
979	16/4/2013	Endotracheal tube	E. coli	Sensitive	Resistant	NDM, CTXM1
998	22/4/2013	Blood	Enterobacter spp.	Sensitive	Resistant	CTXM1
1001	20/4/2013	Urine	Enterobacter spp.	Resistant	Resistant	NDM, CTXM1
1019	2013-04-29	Pus	Acinetobacter spp.	Sensitive	Resistant	CTXM1
1029	2013-01-05	Urine	Acinetobacter spp.	Sensitive	Resistant	CTXM1, SHV
1036	2013-04-05	Blood	E. coli	Sensitive	Sensitive	Negative
1039	2013-06-05	CVP	Enterobacter spp.	Resistant	Resistant	NDM, SHV
1041	2013-06-05	Sputum	K. pneumoniae	Resistant	Resistant	NDM, SHV
1082	18/05/2013	Peritoneal Fluid	E. coli	Sensitive	Resistant	Negative
1083	18/05/2013	Peritoneal Fluid	Enterobacter spp.	Sensitive	Resistant	CTXM1
1086	20/05/2013	Urine	K. pneumoniae	Resistant	Resistant	NDM, SHV
1104	24/05/2013	Sputum	Acinetobacter spp.	Sensitive	Resistant	Negative
1107	25/05/2013	Sputum	Enterobacter spp.	Sensitive	Resistant	CTXM1
1112	27/05/2013	Pus	E. coli	Resistant	Resistant	NDM, CTXM1
1116	30/05/2013	Sputum	E. coli	Resistant	Resistant	NDM, SHV
1120	30/05/2013	Catheter	E. coli	Resistant	Resistant	NDM
1122	31/05/2013	Sputum	Enterobacter spp.	Sensitive	Resistant	CTXM1
1128	2013-03-06	Eye Swab	E. coli	Resistant	Resistant	NDM
1131	2013-04-06	Pus	E. coli	Resistant	Resistant	NDM
1182	17/06/2013	Bed sore wound	E. coli	Sensitive	Resistant	CTXM1
1199	24/06/2013	Endotracheal tube	Enterobacter spp.	Resistant	Resistant	NDM, SHV
1230	2013-01-07	Blood	Acinetobacter spp.	Sensitive	Sensitive	Negative
1231	2013-02-07	Urine	E. coli	Resistant	Resistant	NDM, CTXM1
1239	2013-04-07	Catheter	K. oxytoca	Resistant	Resistant	NDM
1244	2013-07-07	Urine	Enterobacter spp.	Sensitive	Resistant	CTXM1
1245	2013-07-07	Urine	E. coli	Sensitive	Resistant	CTXM1
1284	16/07/2013	Urine	K. oxytoca	Sensitive	Resistant	CTXM1, SHV
1297	2012-10-14	Urine	Proteus mirabilis	Sensitive	Resistant	Negative
1309	21/07/2013	urine	E. coli	Sensitive	Resistant	CTXM1
1311	22/07/2013	Swab	Enterobacter spp.	Sensitive	Resistant	CTXM1
1335	2013-02-08	Urine	E. coli	Resistant	Resistant	NDM, CTXM1, CTXM9
1345	2013-04-08	Blood	Acinetobacter spp.	Sensitive	Resistant	Negative
1346	2013-06-08	urine	E. coli	Resistant	Resistant	NDM, SHV
1361	2013-09-08	Blood	Acinetobacter spp.	Sensitive	Resistant	CTXM1, SHV
1384	16/08/2013	Bile	E. coli	Sensitive	Resistant	CTXM1
1385	16/08/2013	Urine	Acinetobacter spp.	Sensitive	Resistant	Negative
1387	16/08/2013	Sputum	K. oxytoca	Sensitive	Resistant	CTXM1, SHV
1397	19/08/2013	Pus	K. pneumoniae	Resistant	Resistant	NDM, CTXM1
1416	23/08/2013	Urine	E. coli	Sensitive	Resistant	CTXM1
1433	29/08/2013	Urine	E. coli	Sensitive	Resistant	CTXM1
1454	2013-01-09	Blood	E. coli	Sensitive	Resistant	CTXM1
1463	2013-03-09	Pus	Acinetobacter spp.	Sensitive	Resistant	Negative
1472	2013-05-09	CVP	K. pneumoniae	Resistant	Resistant	Negative
1473	2013-05-09	Endocervical swab	K. pneumoniae	Resistant	Resistant	Negative
1491	2013-09-09	Endotracheal tube	Pseudomonas spp.	Sensitive	Resistant	NDM
1809	20/05/2014	Blood	E. coli	Sensitive	Resistant	CTXM1
1819	2014-05-06	Blood	Enterobacter spp.	Sensitive	Resistant	CTXM1
1828	2014-06-06	Blood	K. pneumoniae	Resistant	Resistant	CTXM1
1863	2014-06-07	Blood	E. coli	Sensitive	Resistant	CTXM1
1867	2014-11-07	Blood	E. coli	Sensitive	Resistant	CTXM1
1870	2014-11-07	Blood	E. coli	Sensitive	Resistant	CTXM1
1871	13/7/2014	Blood	E. coli	Sensitive	Resistant	CTXM1
1881	2014-07-28	Blood	K. pneumoniae	Sensitive	Sensitive	Negative
1892	2014-08-07	Blood	K. pneumoniae	Resistant	Resistant	Negative
1895	2014-08-14	Blood	E. coli	Sensitive	Resistant	CTXM1
1896	2014-08-14	Blood	E. coli	Sensitive	Resistant	CTXM1
1958	2014-10-17	Blood	K. pneumoniae	Sensitive	Resistant	CTXM1, SHV
1971	2014-10-21	Blood	K. pneumoniae	Sensitive	Resistant	CTXM1, SHV
1975	2014-10-25	Blood	K. pneumoniae	Sensitive	Resistant	CTXM1, SHV
1979	2014-10-29	Blood	Enterobacter spp.	Sensitive	Resistant	CTXM1
1981	2014-10-31	Blood	K. pneumoniae	Sensitive	Resistant	CTXM1, SHV
1986	2014-11-03	Blood	K. pneumoniae	Sensitive	Resistant	CTXM1, SHV
1990	2014-11-09	Blood	Enterobacter spp.	Sensitive	Resistant	CTXM1, SHV
1991	2014-11-09	Blood	Enterobacter spp.	Sensitive	Resistant	CTXM1, SHV
2014	2014-12-04	Blood	Enterobacter spp.	Sensitive	Resistant	Negative
2019	2014-12-07	Blood	K. pneumoniae	Sensitive	Resistant	CTXM1, SHV
2024	2014-12-12	Blood	K. oxytoca	Sensitive	Resistant	CTXM1
2033	2014-12-21	Blood	K. pneumoniae	Sensitive	Resistant	CTXM1, SHV
2038	2014-12-26	Blood	K. pneumoniae	Sensitive	Resistant	CTXM1, CTXM9
2046	2014-01-06	Blood	Enterobacter spp.	Sensitive	Resistant	CTXM1
2047	2016-06-12	Blood	S. typhi	Sensitive	Sensitive	Negative
2048	2014-01-06	Blood	Enterobacter spp.	Sensitive	Resistant	CTXM1
2048	2016-06-13	Blood	S. spp	Sensitive	Sensitive	Negative
2048	2016-06-13	Blood	S. typhi	Sensitive	Sensitive	Negative
2049	2016-06-14	Blood	S. typhi	Sensitive	Sensitive	Negative
2051	2016-06-17	Blood	S. paratyphi	Sensitive	Sensitive	Negative
2052	2016-06-16	Blood	S. typhi	Sensitive	Sensitive	Negative
2053	2016-06-20	Blood	S. paratyphi	Sensitive	Sensitive	Negative
2055	2015-01-11	Blood	Enterobacter spp.	Sensitive	Resistant	CTXM1, SHV
2059	2015-01-16	Blood	K. pneumoniae	Sensitive	Resistant	CTXM1, SHV
2063	2016-07-11	Stool	S. spp	Sensitive	Sensitive	Negative
2064	2016-07-11	Blood	S. typhi	Sensitive	Sensitive	Negative
2065	2016-07-13	Blood	S. typhi	Sensitive	Sensitive	Negative
2066	2016-07-13	Blood	S. typhi	Sensitive	Sensitive	Negative
2067	2016-07-13	Blood	S. typhi	Sensitive	Sensitive	Negative
2068	2016-07-16	Blood	S. paratyphi	Sensitive	Sensitive	Negative
2069	2016-07-18	Blood	S. typhi	Sensitive	Sensitive	Negative
2070	2016-07-18	Stool	S. typhi	Sensitive	Sensitive	Negative
2071	2016-07-21	Blood	S. typhi	Sensitive	Sensitive	Negative
2072	2016-07-21	Blood	S. typhi	Sensitive	Sensitive	Negative
2073	2016-07-30	Stool	S. typhi	Sensitive	Sensitive	Negative
2074	2016-08-04	Blood	S. typhi	Sensitive	Sensitive	Negative
2075	2016-08-07	Blood	S. typhi	Sensitive	Sensitive	Negative
2076	2016-06-12	Blood	S. paratyphi	Sensitive	Sensitive	Negative
2077	2016-08-17	Blood	S. typhi	Sensitive	Sensitive	Negative
2078	2016-08-17	Stool	S. typhi	Sensitive	Sensitive	Negative
2079	2016-08-20	Stool	S. spp	Sensitive	Sensitive	Negative
2080	2016-08-26	Stool	S. spp	Sensitive	Sensitive	Negative
2081	2016-09-08	Blood	S. typhi	Sensitive	Sensitive	Negative
2082	2016-09-08	Blood	S. typhi	Sensitive	Sensitive	Negative
2083	2016-09-08	Blood	S. typhi	Sensitive	Sensitive	Negative
2084	2016-09-13	Blood	S. typhi	Sensitive	Sensitive	Negative
2085	2016-09-13	Blood	S. paratyphi	Sensitive	Sensitive	Negative
2086	2016-09-17	Blood	S. typhi	Sensitive	Sensitive	Negative
2087	2015-07-19	Blood	S. paratyphi	Sensitive	Sensitive	Negative
2088	2015-02-16	Blood	E. coli	Resistant	Resistant	NDM, CTXM1
2093	2015-02-20	Blood	E. coli	Resistant	Resistant	NDM
2095	2015-02-20	Blood	Enterobacter spp.	Sensitive	Resistant	CTXM1
2107	2015-03-08	Blood	E. coli	Sensitive	Resistant	CTXM1
2177	2015-06-22	Blood	K. pneumoniae	Sensitive	Resistant	CTXM1, SHV
2180	2015-06-24	Blood	K. pneumoniae	Sensitive	Resistant	CTXM1, SHV
2183	2015-06-25	Blood	K. pneumoniae	Sensitive	Resistant	OXA_48, NDM, CTXM1, SHV
2186	2015-06-28	Blood	K. pneumoniae	Sensitive	Resistant	CTXM1, SHV
2192	2015-07-03	Blood	K. pneumoniae	Sensitive	Resistant	CTXM1, SHV
2208	2015-10-18	Blood	S. rubidaea	Sensitive	Sensitive	Negative
2209	2015-07-19	Blood	K. pneumoniae	Sensitive	Resistant	CTXM1, SHV
2211	2015-07-20	Blood	K. pneumoniae	Sensitive	Resistant	CTXM1, SHV
2213	2015-07-20	Blood	K. pneumoniae	Sensitive	Resistant	CTXM1, SHV
2214	2015-07-20	Blood	E. coli	Resistant	Resistant	NDM
2215	2015-07-20	Blood	K. pneumoniae	Sensitive	Resistant	CTXM1, SHV
2217	2015-07-23	Blood	E. coli	Resistant	Resistant	NDM, CTXM1
2223	2015-07-28	Blood	K. pneumoniae	Sensitive	Resistant	CTXM1, SHV
2225	2015-07-30	Blood	K. pneumoniae	Sensitive	Resistant	CTXM1, SHV
2230	2015-08-02	Blood	K. pneumoniae	Sensitive	Resistant	CTXM1, SHV
2231	2015-08-06	Blood	Enterobacter spp.	Resistant	Resistant	NDM, CTXM1
2234	2015-08-10	Blood	K. pneumoniae	Sensitive	Resistant	CTXM1, SHV
2253	2015-09-08	Blood	K. pneumoniae	Sensitive	Resistant	Negative
2257	2015-09-10	Blood	K. pneumoniae	Sensitive	Resistant	CTXM1, SHV
2268	2015-09-17	Blood	K. pneumoniae	Sensitive	Resistant	CTXM1, SHV
2273	2015-09-24	Blood	K. pneumoniae	Sensitive	Resistant	CTXM1, SHV
2277	2015-09-27	Blood	K. pneumoniae	Sensitive	Resistant	CTXM1
2279	2015-09-27	Blood	K. pneumoniae	Sensitive	Resistant	CTXM1, SHV
2284	2015-10-01	Blood	K. pneumoniae	Sensitive	Resistant	CTXM1, SHV
2286	2015-10-06	Blood	K. pneumoniae	Sensitive	Resistant	CTXM1, SHV
2287	2015-10-06	Blood	K. pneumoniae	Sensitive	Resistant	CTXM1, SHV
2289	2015-10-11	Blood	K. pneumoniae	Sensitive	Resistant	CTXM1, SHV
2290	2015-10-11	Blood	K. pneumoniae	Sensitive	Resistant	CTXM1, SHV
2294	2015-10-12	Blood	K. pneumoniae	Sensitive	Resistant	CTXM1, SHV
2295	2015-10-12	Blood	K. pneumoniae	Sensitive	Resistant	CTXM1
2296	2015-10-12	Blood	K. pneumoniae	Sensitive	Resistant	CTXM1, SHV
2299	2015-10-15	Blood	K. pneumoniae	Sensitive	Resistant	CTXM1, SHV
2301	2015-10-17	Blood	S. marcescens	Sensitive	Resistant	CTXM1
2302	2015-10-18	Blood	K. pneumoniae	Sensitive	Resistant	CTXM1
2303	2015-10-18	Blood	K. pneumoniae	Sensitive	Resistant	CTXM1, SHV
2305	2015-10-25	Blood	K. pneumoniae	Sensitive	Resistant	CTXM1, SHV
2306	2015-10-25	Blood	Acinetobacter spp.	Sensitive	Resistant	Negative
2307	2015-10-25	Blood	K. pneumoniae	Sensitive	Resistant	CTXM1, SHV
2310	2015-10-29	Blood	K. pneumoniae	Sensitive	Resistant	CTXM1
2330	2015-12-08	Blood	K. pneumoniae	Sensitive	Resistant	CTXM1, SHV
2338	2015-12-16	Blood	Enterobacter spp.	Resistant	Resistant	NDM, CTXM1
2342	2015-12-17	Blood	Enterobacter spp.	Resistant	Resistant	NDM, CTXM1
2344	2015-12-24	Blood	Enterobacter spp.	Resistant	Resistant	NDM, CTXM1
2348	NA	Blood	Enterobacter spp.	Sensitive	Resistant	CTXM1
2379	2016-02-14	Blood	K. pneumoniae	Resistant	Resistant	NDM, CTXM1
2403	2016-03-06	Blood	K. oxytoca	Sensitive	Resistant	CTXM1
2416	2016-03-28	Blood	E. coli	Resistant	Resistant	NDM, CTXM1
2418	2016-04-01	Blood	Enterobacter spp.	Sensitive	Resistant	CTXM1
2432	2016-07-15	Blood	Pseudomonas spp.	Resistant	Resistant	Negative
2455	2016-05-08	Blood	K. pneumoniae	Resistant	Resistant	OXA_48, NDM, CTXM1, SHV
2459	2016-05-12	Blood	Enterobacter spp.	Sensitive	Resistant	CTXM1
2460	2016-05-12	Blood	Enterobacter spp.	Sensitive	Resistant	CTXM1
2507	2017-05-09	Blood	Pseudomonas spp.	Resistant	Resistant	NDM
2527	2016-07-25	Blood	Acinetobacter spp.	Sensitive	Sensitive	NDM
2553	2016-08-10	Blood	Enterobacter spp.	Resistant	Resistant	NDM, CTXM1
2563	2016-08-14	Blood	K. pneumoniae	Sensitive	Resistant	CTXM1, SHV
2570	2016-08-17	Blood	Acinetobacter spp.	Sensitive	Resistant	Negative
2579	2016-08-22	Blood	K. pneumoniae	Resistant	Resistant	OXA_48, CTXM1, SHV
2584	2016-08-27	Blood	Enterobacter spp.	Resistant	Sensitive	NDM, CTXM1
2586	2016-08-28	Blood	E. coli	Resistant	Resistant	NDM, CTXM1
2591	2016-09-01	Blood	Enterobacter spp.	Sensitive	Resistant	Negative
2592	2016-09-01	Blood	Enterobacter spp.	Sensitive	Resistant	Negative
2628	2016-09-12	Blood	Enterobacter spp.	Resistant	Sensitive	NDM
2687	2016-10-12	Blood	Acinetobacter spp.	Sensitive	Resistant	Negative
2698	2016-10-15	Blood	K. pneumoniae	Sensitive	Resistant	Negative
2703	2016-10-20	Blood	K. pneumoniae	Resistant	Resistant	OXA_48, NDM, CTXM1, SHV
2718	2016-10-24	Blood	K. pneumoniae	Sensitive	Sensitive	Negative
2719	2016-10-23	Blood	Acinetobacter spp.	Sensitive	Sensitive	CTXM1
2724	2016-10-30	Blood	Enterobacter spp.	Sensitive	Resistant	CTXM1
2725	2016-11-02	Blood	K. pneumoniae	Resistant	Resistant	OXA_48, NDM, CTXM1, SHV
2730	2016-11-06	Blood	Enterobacter spp.	Sensitive	Resistant	CTXM1
2753	2016-12-05	Blood	Enterobacter spp.	Sensitive	Resistant	CTXM1
2754	2016-12-09	Blood	Enterobacter spp.	Sensitive	Resistant	CTXM1
2778	2017-01-16	Blood	Acinetobacter spp.	Sensitive	Resistant	Negative
2808	2017-02-28	Blood	E. coli	Sensitive	Resistant	CTXM1
2810	2017-03-05	Blood	Acinetobacter spp.	Sensitive	Resistant	CTXM1
2816	2017-03-09	Blood	Acinetobacter spp.	Sensitive	Resistant	CTXM1, SHV
2818	2017-03-09	Blood	Acinetobacter spp.	Sensitive	Resistant	Negative
2843	2017-04-27	Blood	Enterobacter spp.	Resistant	Resistant	NDM, OXA_48, SHV, CTXM1
2847	2017-04-30	Blood	Acinetobacter spp.	Sensitive	Resistant	SHV
2851	2017-05-09	Blood	Pseudomonas spp.	Sensitive	Resistant	CTXM1
2856	2017-05-13	Blood	Enterobacter spp.	Sensitive	Resistant	CTXM1
2862	2017-05-20	Blood	Acinetobacter spp.	Sensitive	Resistant	NDM
2863	2017-05-21	Blood	K. pneumoniae	Resistant	Resistant	OXA_48, NDM, CTXM1, SHV
2868	2017-05-23	Blood	K. pneumoniae	Resistant	Resistant	CTXM9
2880	2017-06-02	Blood	K. pneumoniae	Resistant	Resistant	OXA_48, NDM, CTXM1, SHV
2886	2017-06-04	Blood	K. pneumoniae	Resistant	Resistant	OXA_48, NDM, CTXM1, SHV
2897	2017-06-12	Blood	K. pneumoniae	Resistant	Resistant	NDM, CTM1
2898	2017-06-14	Blood	K. pneumoniae	Resistant	Resistant	NDM, CTXM1, SHV
2905	2017-06-23	Blood	K. pneumoniae	Resistant	Resistant	Negative
2907	2017-06-28	Blood	K. pneumoniae	Resistant	Resistant	CTXM1
2921	2017-07-19	Blood	E. coli	Sensitive	Resistant	CTXM1
2925	2017-07-23	Blood	E. coli	Resistant	Resistant	NDM
2928	2017-07-31	Blood	K. pneumoniae	Resistant	Resistant	OXA_48, CTXM1, SHV
2932	2017-08-08	Blood	K. pneumoniae	Resistant	Resistant	NDM, CTXM1, SHV
2954	2017-08-29	Blood	K. pneumoniae	Resistant	Resistant	OXA_48, CTXM1, SHV
2995	2017-11-08	Blood	E. coli	Sensitive	Resistant	Negative
3006	2017-11-20	Blood	K. pneumoniae	Sensitive	Sensitive	Negative
3007	2017-11-18	Blood	K. pneumoniae	Sensitive	Sensitive	SHV
3011	2017-11-28	Blood	K. pneumoniae	Sensitive	Resistant	VIM
3015	2017-12-07	Blood	Pseudomonas spp.	Sensitive	Sensitive	SHV
3019	2017-12-12	Blood	Acinetobacter spp.	Resistant	Sensitive	Negative
3024	2017-12-24	Blood	Enterobacter spp.	Sensitive	Sensitive	CTXM1
3030	2017-12-31	Blood	Enterobacter spp.	Sensitive	Resistant	CTXM1
3032	2018-01-03	Blood	K. pneumoniae	Resistant	Resistant	OXA_48, CTXM1, SHV
3035	2018-01-08	Blood	Enterobacter spp.	Sensitive	Sensitive	Negative
3047	2018-01-21	Blood	Acinetobacter spp.	Sensitive	Resistant	CTXM1
3067	2018-03-02	Blood	Acinetobacter spp.	Sensitive	Resistant	Negative
3097	2018-04-15	Blood	H. influenza	Sensitive	Sensitive	Negative
3098	2018-04-19	Blood	K. pneumoniae	Resistant	Resistant	OXA_48, NDM, CTXM1, SHV
3099	2018-04-19	Blood	K. pneumoniae	Sensitive	Sensitive	Negative
3100	2018-04-19	Blood	K. oxytoca	Sensitive	Resistant	CTXM1
3101	2018-04-19	Blood	K. oxytoca	Sensitive	Resistant	CTXM1
3105	2018-04-24	Blood	K. oxytoca	Sensitive	Resistant	CTXM1
3107	2018-04-25	Blood	K. pneumoniae	Resistant	Resistant	OXA_48, CTXM1, SHV
3109	2018-04-28	Blood	K. pneumoniae	Sensitive	Resistant	Negative
3115	2018-05-07	Blood	K. pneumoniae	Resistant	Resistant	CTXM1, SHV
3117	2018-05-08	Blood	K. pneumoniae	Sensitive	Resistant	Negative
3118	2018-05-09	Blood	E. coli	Resistant	Resistant	NDM
3120	2018-05-10	Blood	Enterobacter spp.	Resistant	Resistant	OXA_48, CTXM1, SHV
3122	2018-05-13	Blood	K. oxytoca	Sensitive	Resistant	Negative
3130	2018-05-23	Blood	K. oxytoca	Sensitive	Resistant	CTXM1
3140	2018-06-07	Blood	E. coli	Sensitive	Sensitive	Negative
3143	2018-06-11	Blood	K. oxytoca	Sensitive	Resistant	CTXM1, SHV
3144	2018-06-12	Blood	Acinetobacter spp.	Sensitive	Resistant	Negative
3150	2018-06-19	Blood	E. coli	Sensitive	Resistant	CTXM1
3151	2018-06-19	Blood	E. coli	Sensitive	Resistant	CTXM9
3152	2018-06-25	Blood	Acinetobacter spp.	Sensitive	Resistant	Negative
3155	2018-06-29	Blood	E. coli	Sensitive	Resistant	CTXM1
3167	2018-07-15	Blood	Acinetobacter spp.	Sensitive	Sensitive	SHV
3176	2018-07-25	Blood	K. pneumoniae	Sensitive	Sensitive	SHV
3191	2018-08-14	Blood	K. pneumoniae	Sensitive	Resistant	CTXM1
3192	2018-08-14	Blood	K. pneumoniae	Resistant	Resistant	NDM
3206	2018-08-26	Blood	Enterobacter spp.	Sensitive	Resistant	Negative
3220	2018-09-07	Blood	K. pneumoniae	Sensitive	Resistant	CTXM1
3222	2018-09-10	Blood	Enterobacter spp.	Sensitive	Sensitive	Negative
3225	2018-09-14	Blood	Enterobacter spp.	Sensitive	Resistant	CTXM1
3226	2018-09-15	Blood	Enterobacter spp.	Sensitive	Sensitive	Negative
3230	2018-09-17	Blood	E. coli	Sensitive	Resistant	CTXM1
3239	2018-10-03	Blood	Acinetobacter spp.	Sensitive	Resistant	Negative
3242	2018-10-06	Blood	Acinetobacter spp.	Sensitive	Resistant	Negative
3256	21/01/2013	Blood	Citrobacter freundii	Sensitive	Sensitive	Negative
3265	2018-10-29	Blood	Acinetobacter spp.	Sensitive	Resistant	Negative
3265	2018-10-29	Blood	K. pneumoniae	Sensitive	Sensitive	Negative
3273	2018-11-07	Blood	E. coli	Sensitive	Resistant	CTXM9
3275	2018-11-14	Blood	E. coli	Sensitive	Resistant	CTXM1
3295	2018-12-15	Blood	K. pneumoniae	Resistant	Resistant	NDM, CTXM1, SHV
4298	NA	NA	Acinetobacter spp.	Resistant	Resistant	Negative
